# Supplementary material for: Species-Specific Susceptibility of Planktonic and Biofilm Forming Candida Strains to Cyclodextrin-Encapsulated Essential Oils
Source: Pharmaceutics. 2026 Apr 20;18(4):508. doi: 10.3390/pharmaceutics18040508 (PMC13119200; doi:10.3390/pharmaceutics18040508)
Supplement: Supplementary file 1 [file pharmaceutics-18-00508-s001.zip]

Archive with 19 entries (18 files):
- 02_Supplementary materials_proofread_20260414.pdf
- Supplementary figures/
- Supplementary figures/Figure S1.tif
- Supplementary figures/Figure S10.tif
- Supplementary figures/Figure S11.tif
- Supplementary figures/Figure S12.tif
- Supplementary figures/Figure S13.tif
- Supplementary figures/Figure S14.tif
- Supplementary figures/Figure S15.tif
- Supplementary figures/Figure S16.tif
- Supplementary figures/Figure S17.tif
- Supplementary figures/Figure S2.tif
- Supplementary figures/Figure S3.tif
- Supplementary figures/Figure S4.tif
- Supplementary figures/Figure S5.tif
- Supplementary figures/Figure S6.tif
- Supplementary figures/Figure S7.tif
- Supplementary figures/Figure S8.tif
- Supplementary figures/Figure S9.tif
